# Supplementary material for: Individual and organizational features of a favorable work environment in nursing homes: a cross-sectional study
Source: BMC Health Serv Res. 2022 Oct 10;22:1244. doi: 10.1186/s12913-022-08608-9 (PMC9552400; doi:10.1186/s12913-022-08608-9)
Supplement: Supplementary file 1 — Supplementary Material 1 [file 12913_2022_8608_MOESM1_ESM.xlsx]

## Sheet: Sheet1
Additional file 1. This is a minimal datafile that can be used to reproduce the analysis done in this paper
Favorable work environment	Gender	Primary shift	Native language	Age(centered)	Employment status	Education level	Nursing home
1	2	3	1	5	0	0	1
1	2	1	1	6	0	0	1
1	2	1	1	2	0	1	1
0	2	1	1	9	0	0	1
0	2	1	1	7	0	1	1
0	2	1	1	2	0	1	1
0	1	1	1	1	1	0	1
1	2	1	2	8	1	0	1
0	2	3	1	7	1	1	1
0	2	1	1	7	0	0	1
1	2	1	1	3	1	1	1
0	2	1	1	1	1	0	1
1	2	1	2	4	1	1	1
1	1	1	1	4	1	0	1
1	2	1	1	3	0	0	2
1		2	2	1	0	1	2
0	2	3	1	6	0	1	2
0	2	3	1	7	0	1	2
1	2	1	1	5	1	1	2
1	2	1	2	4	1	1	2
0	2	2	1	8	0	1	2
0	2	1	1	3	0	1	2
0	1	1	2	7	1	0	2
0	2	1	1	1	1	1	2
0	2	1	1	8	0	0	2
1	2	1	1	4	1	0	2
0	2	1	1	3	0	1	2
1	2	1	2	1	1	1	2
1	2	1	1	1	1	1	2
0	2	2	2	2	1	0	2
1	2	2	2	5	1	1	2
1	2	1	1	5	1	0	2
1	2	1	2	5	0	1	2
1	2	1	1	1	1	1	2
1	2	3	1	0	0	0	2
1	2	1	1	2	1	1	2
0	2	1	2	4	1	0	2
0	2	1	2	6	1	0	2
0	2	1	1	3	0	0	3
1	2	3	1	7	0	1	3
1	1	2	1	2	1	1	3
0	2	1	1	4	1	1	3
1	1	1	1	6	0	0	3
0	2	1	1	4	0	0	3
1	2	1	1	1	0	1	3
1	2	1	2	5	1	1	3
0	2	3	1	8	0	0	3
1	1	2	2	1	0	1	3
0	2	1	1	3	0	0	3
1	2	2	1	8	1	0	3
1	2	1	1	4	0	0	3
1	1	2	1	8	1	0	3
0	2	3	1	6	0	1	3
1	2	2	1	1	1	0	3
0	2	1	1	5	0	1	3
1	2	1	1	5	1	1	3
0	2	2	1	4	0	0	3
1	2	1	1	5	0	0	3
0	2	1	1	9	1	0	3
0	2	1	1	8	1	0	3
0	2	1	2	7	1	0	3
1	2	1	1	7	1	0	3
1	2	1	1	2	0	0	3
0	2	1	2	3	1	1	3
0	2	1	1	1	0	1	3
0	2	2	1	5	0	0	3
1	2	1	1	2	1	1	3
1	2	1	1	4	1	1	3
1	2	1	2	3	0	0	3
0	2	1	1	10	1	0	3
0	2	1	1	0	0	0	3
0	1	1	1	7	1	0	3
1	2	1	1	5	1	0	4
1	2	1	2	9	1	1	4
1	2	1	1	8	1	1	4
0	2	3	1	3	0	0	4
1	2	1	1	3	0	1	4
1	2	2	1	8	1	0	4
1	2	2	1	4	0	1	4
1	2	1	1	3	1	1	4
1	2	1	2	1	1	1	4
1	2	2	1	6	1	0	4
0	2	1	1	6	1	0	4
0	2	1	1	8	0	1	4
0	1	1	1	4	1	0	5
1	2	1	1	7	1	0	5
1	2	1	1	5	1	1	5
0	2	1	1	1	1	0	5
0	2	1	2	9	0	1	5
1	2	1	1	2	1	1	5
0	2		2	3	0	0	5
1	1	1	1	7	1	0	5
1	2	3	1	0	0	0	5
1	2	1	2	3	0	0	5
0	2	3	1	8	0	0	5
1	2	1	1	5	1	0	5
1	2	1	1	7	0	0	5
0	2	1	1	7	1		5
1	2	1	2	3	0	0	6
0	2	1	1	4	0	1	6
0	2	1	1	4	1	0	6
0	2	1	1	3	0	0	6
0	2	1	1	5	1	1	6
0	2	1	1	6	0	0	6
1	1	2	1	1	1	0	6
0	2	1	1	8	0	0	6
0	2	1	1	8	0	0	6
0	2	1	1	8	1	0	6
0	2	1	1	5	1	0	6
1	1	3	2	1	0	0	6
0	2	1	1	5	0	0	6
0	2	3	1	2	0	0	6
0	2	1	2	6	1	1	6
0	2	1	2	5	1	1	6
0	2	1	2	6	1	0	6
1	2	1	1	4	0	0	6
1	2	1	1	8	1	0	6
0	2	1	1	5	0	1	6
0	1	1	1	4	1	0	6
1	2	1	1	1	0	1	6
1	2	1	1	5	0	1	6
0	2	1	1	5	0	0	6
0	2	2	1	2	0	0	6
0	2	1	1	4	0	0	6
0	2	3	1	4	0	0	6
0	2	3	1	3	0	1	6
0	2	1	1	8	1	0	6
0	2	1	2		0	1	6
0	1	1	2	2	1	1	6
0	2	1	1	4	0	0	6
1	2	1	2	2	0	0	6
0	2	1	1	0	1	0	6
0	2	1	1	1	0	1	6
0	2	1	1	8	1	0	6
0	2	2	1	6	0	0	6
0	2	1	1	8	0	0	6
0	2	2	1	6	1	1	6
0	1	1	1	6		0	6
0	2	1	1	8	0	0	6
1	2	1	1	4	0	1	6
0	2	1	1	7	1	1	6
0	2	2	1	2	0	0	6
0	2	1	2	3	1	0	6
							7
1	2	1	1	1	0	1	7
0	2	2	2	3	1	0	7
0	2	1	2	5	1	1	7
0	2	3	1	3		0	7
1	2	1	2	5	1	1	7
0	2	1	1	6	0	1	7
0	2	1	1	4	1	0	7
1	2	1	1	5	1	0	7
1	2	1	2	3	1	1	7
0	1	1	1		1	0	7
0	2	1	1	2		0	7
0	2	1	1	1	1	1	7
0	2	1	1	1	0	0	7
0	1	1	1	7	1	0	7
1	2	1	1	7	1	1	7
1	2	1	2	6	0	0	7
1	2	1	1	3	1	1	7
0	1	1	1	4	1	1	7
1	2	1	2	4	1	1	7
0	2	1	1	1	0	0	7
0	2	1	1	0	1	0	7
0	2	1	1	3	0	1	7
1	2	1	1	8	1	1	7
1	2	1	1	2	1	1	7
0	2	1	1	6	1	0	7
0	2	1	1	7		0	7
0	2	1	2	5	1	1	7
0	2	1	1	8	0	0	7
0	2	1	1	7	1	0	7
1	2	1	1	4	1	0	7
0	2	1	1	7	1	0	7
0	2	1	1	7	1	1	7
0	2	1	1	2	0	0	7
0	2	1	1	9	1	0	7
1	2	1	2	3	1	1	7
1	1	1	2	5	0	1	7
1	2	1	2	2	0	0	7
0	2	1	1	5	0	0	7
0	2	1	2	7	1	1	7
0	2	1	1	4	1	1	7
1	2	1	1	5	1	1	7
1	2	1	1	6	1	1	7
0	2	1	1	0	0	0	7
0	2	1	1	8	0	1	7
0	2	1	1	2	1	1	7
0	2	1	1	8	1	0	7
1	2	1	1	6	1	1	7
1	2	1	1	5	1	1	7
0	2	1	2	7	0	0	7
0	2	1	1	5	1	1	7
0	1	2	1	8	0	0	8
1	2	1	1	5	1	0	8
0	1	1	1	8	1	0	8
0	1	1	1	0	1	1	8
1	2	1	1	6	1	1	8
1	2	3	1	7	0	0	8
0	2	2	1	7	0	1	8
1	2	1	2	3	1	1	8
1	2	3	2	5		0	8
0	2	3	1	6	0	0	8
0	2	1	1	7	0	0	8
1	2	1	1	7	1	1	8
1	2	1	1	5	0	0	8
0	2	3	1	1	0	0	8
0	2	1	1	1	1	0	9
0	2	1	1	5	0	0	9
0	2	1	1	8	0	0	9
0	2	1	1	6	0	1	9
1	2	1	1	7	1	1	9
0	2	1	1	6	0	1	9
0	2	1	1	1	1	1	9
0	2	3	1	4	0	1	9
0	2	1	1	8	0	1	9
0	2	1	1	5	0	0	9
1	2	1	1	8	0	0	9
1	2	1	2	3	1	0	9
0	2	1	1	7	0	1	9
0	2	1	1	5	1	1	9
0	2	1	1	5	1	0	9
0	2	2	1	6	0	0	9
0	2	3	1	2	0	1	9
0	2	1	1	1	1	1	9
0	2	1	1	7	1	0	9
0	2	3	2	4	0	1	9
0	2	2	1	6	0	0	9
1	2	1	2	6	1	0	9
0	2	1	1	1	1	1	9
1	2	1	2	5	0	0	9
0	2	2	1	1	0	0	9
0	2	1	1	4	1	0	9
0	2	2	1	8	0	0	9
0	2	1	1	5	0	1	9
0	2	3	1	5	0	0	9
0	2	1	1	7	0	0	9
1	2	1	1	5	0	0	9
0	2	1	1	7	1	0	9
0	2	1	1	5	0	0	9
0	2	1	1	8	0	1	9
0	2	1	1	6	1	1	9
0	2	1	2	6	1	1	9
0	2	1	1	1	1	1	9
0	2	1	2	4	1	1	9
1	1	1	1	5	1	1	10
0	1	1	2	6	1	0	10
1	2	1	2	5	0	1	10
1	2	1	1	3		1	10
0	2	3	2	5	0	1	10
1	2	3	1	1	0	1	10
0	2	1	2	5	1	1	10
1	2	1	2	6	1	0	10
1	1	1	1	8	1	0	10
0	2	3	2	0	1	1	10
1	2	1	2	3	1	0	10
1	2	1	1	1	1	1	10
1	1	3	2	2	1	0	10
1	2	1	1	4	1	1	10
1	2	1	2	2	0	1	10
0	2	1	1	6	1	1	10
1	2	1	2	5	0	1	10
0	2	3	2	4	0	1	10
1	2	1	1	5	0	0	10
1	2	1	1	2	0	1	10
1	2	1	1	8	0	1	10
1	2	1	2	4	1	0	10
0	2	1	2	2	1	1	10
1	2	1	1	7	0	0	10
1	2	3	1	6		1	10
1	2	1	1	3	1	1	10
0	2	3	1	7		0	10
1	2	1	2	4	1	1	10
0	2	1	1	8	1	1	10
0	2	1	1	4	1	1	10
0	2	1	1	2	1	1	10
1	2		2	6	0	1	10
1	2	1	1	1	1	0	10
1	2	1	2	4	0	0	10
0	2	1	1	4	1	0	10
0	2	2	1	8		0	10
1	2	1	1	5	0	1	10
0	2	1	1	7	1	1	10
1	2	1	1	2	1	0	10
0	2	1	1	8	1	0	10
1	2	1	2	3	1	0	10
1	2	1	2	4	1	0	10
0					0		10
1	2	3	1	8	0	1	10
0		1	1	6	1	1	10
1	2	2	1	4	0	0	11
1	2	1	2	4	1	1	11
0	2	1	1	6	0	0	11
1	2	1	1	4	1	0	11
1	2	1	1	3	1	1	11
0	2	2	1	7	0	1	11
0	2	1	1	8	0	0	11
0	2	1	1	3	0	0	11
0	2	1	1	3	1	1	11
0	2	1	1	8	0	0	11
1	2	1	1	3	1	1	11
1	2	1	1	1	1	0	11
1	2	1	2	8	1	0	11
1	2	1	2	4	1	1	11
1	2	2	1	6	0	0	11
1	2	3	1	6	0	0	11
1	2	1	1	5	1	1	11
0	2	1	2	4	1	1	11
0	2	2	1	5	0	0	11
1	2	1	1	5	0	0	11
1	2	1	1	2	1	0	11
1	2	1	2	3	1	0	11
1	2	3	1	5	0	1	11
0	2	1	1	7	0	1	11
1	2	1	1	0	0	0	11
1	2	2	1	6	0	0	11
1	2	3	1	5	0	1	11
0	2	1	1	3	0	1	11
0	2	2	1	2	0	1	11
0	2	1	1	5	0	0	11
1	2	1	1	5	0	1	11
0	2	1	1	7	1	0	11
1	2	3	2	2	0	1	11
0	2	1	1	2	0	0	11
0	2		1	7	0	0	11
1	2	3	1	7	0	0	11
1	2	3	2	2	0	1	11
1	2	1	1	8	0	1	11
1	2	3	1	0	0	0	11
1	2	1	1	1	1	1	11
1	2	1	2	3	0	0	11
1	2	1	1	6	1	0	11
1	2	2	1	7	0	0	11
0	2	1	1	7	1	0	11
1	2	3	1	6	1	1	11
0	2	1	1	8	0	0	11
1	2	2	1	9	0	0	11
1	2	1	1	7	0	1	11
1	1	2	2	4	0	0	11
0	2	3	1	7	1	0	11
0	2	1	2	4	1	1	11
1	2	1	1	5	1	1	11
0	2	2	1	7	1	0	11
1	2	1	2	2	0	0	12
1	2	1	1	5	1	0	12
0	2	1	1	3	1	0	12
0	2	1	1	8	0	0	12
1	2	3	1	1	0	1	12
0	2	1	1	5	1	1	12
1	2	1	1	6	1	0	12
1	2	1	1	6	0	0	12
1	2	3	1	7	1	0	12
1	2	1	1	8	1	1	12
1	2	2	1	7	0	0	12
1	2	1	2	4	1	1	12
1	2	1	2	4	1	0	12
0	2	1	1	4	1	0	12
0	2	1	2	3	1	0	12
0	2	1	1	5	1	1	12
0	1	1	1	1	0	1	12
0	1	1	1	1	1	1	12
0	2	2	1	8	0	0	12
0	2	3	1	9	0	0	12
0	2	1	1	2	1	0	12
0	2	1	1	1	1	0	12
0	2	3	1	4	0	1	12
0	2	3	1	6	0	0	12
1	2	1	1	5	1	1	12
0	2	1	1	0	1	1	12
1	2	1	1	0	1	1	12
0	2	2	1	1	0	0	12
1	2	1	1	4	0	0	12
1	2	1	1	3	0	1	12
1	2	3	1	8	0	0	12
1	2	2	1	7	0	0	12
0	2	3	1	1	0	1	12
1	2	1	1	6	0	0	12
0	2	3	1	8	1	0	12
1	2	1	2	2	1	1	12
0	2	3	1	7	0	0	12
1	2	1	2	7	1	1	12
0	2	1	1	7	1		12
1	2	1	2	6	1	0	12
0	2	1	1	5	1	0	12
0	2	3	1	5	0	0	12
0	2	3	1	3	0	1	12
1	2	1	2	10	0	0	12
1	2	1	2	5	1	0	12
1	2	2	2	5	0	0	12
0	2	3	1	1	0	1	12
0	2	1	1	5	1	0	12
0	2	1	1	7	1	0	12
1	2	2	1	8	0	0	12
1	2	1	2		0	1	12
1	2	1	2	4	1	0	12
0	2	1	1	8	1	0	12
1	2	1	2	6	1	1	12
1	2	1	2	5	1	1	12
1	2	2	1	6	0	0	12
0	2	1	1	5	1	0	12
0	2	1	2	6	1	1	12
1	2	1	2	7	0	0	12
1	2	1	1	2	1	1	12
0	2	1	1	4	1	0	13
0	2	3	1	8	0	0	13
0	2	2	1	6	0	1	13
1	2	2	2	9	1	0	13
0	2	1	2	5	0	0	13
1	2	1	1	8	1	1	13
0	2	1	2	1	0	1	13
0	2	1	2	4	0	1	13
0	2	1	1	3	1	1	13
0	2	2	1	8	0	0	13
1	2	1	1	4	1	1	13
0	2	1	1	3	0	0	13
1	2	1	2	1	1	0	13
0	2	3	1	5	0	1	13
0	2	1	1	5	1	0	13
0	2	3	1	5	0	0	13
0	2	1	2	3	0	0	13
1	2	1	1	7	1	0	13
1	2	2	2	3		1	13
0		1	2	5	1	1	13
0	2	3	1	2	0	0	13
0	2	3	1	8	0	0	13
1	2	1	2	6	1	0	13
0	2	1	1	5	1	0	13
1	2	1	2	5	1	1	13
1	2	1	1	4	1	1	13
0	2	1	1	8	0	0	13
1	2	2	1	5	0	0	14
1	2	1	1	4	1	1	14
0	2	1	1	7	0	1	14
1	2	1	1	3	0	0	14
0	2	1	1	7	0	0	14
0	2	1	1	8	0	0	14
1	2	1	1	7	1	1	14
1	2	1	2	5	1	0	14
0	2	1	1	7	1	1	14
1	2	1	1	4	1	1	14
0	2	1	1	2	0	1	14
1	2	1	1	1	1	1	14
1	1	1	1	3	1	1	14
0	2	1	1	8	0	0	14
0	2	2	1	5	0	0	14
0	2	1	1	7	1	0	14
1	2	1	1	7	0	0	14
1	2	1	1	8	0	1	14
0	2	1	1	6	0	0	14
1	2	1	1	7	1	0	14
0	2	1	1	7	1	0	14
0	2	1	1	1	1	0	14
0	1	1	1	3	0	0	14
0	2		1	2	1	0	14
1	2	1	1	0	0	0	14
0	2	1	1	0	0	0	14
1	2	1	1	6	1	1	14
1	2	1	1	8	1	0	14
1	2	1	1	1	1	0	14
0	2	2	2	0	0	0	14
1	2	1	2	4	1	0	14
1	2	1	2	3	1	1	14
1	2	1	1	8	1	0	14
0	2	1	1	1	0	1	14
0	2	2	1	1	0	0	14
0	2	1	1	0	1	0	14
0	2	1	1	0	0	0	14
0	2	2	2	2	1	1	15
1	2	2	1	1	0	0	15
0	2	2	1	1	0	1	15
0	2	1	1	1	0	1	15
1	2	1	1	6	1	1	15
1	2	1	2	1	1	1	15
0	2	1	1	7	0	1	15
0	2	1	1	8	0	0	15
1	2	2	1	2	0	0	15
0	2	1	2	3	1	1	15
0	2	1	1	5	0	0	15
0	2	1	2	6	1	0	15
0	2	1	1	6	0	1	15
1	2	1	1	2	0	0	15
0	2	1	1	7	0	0	15
0	2	3	1	5	0	1	15
1	2	1	2	4	0	1	15
0	2	1	1	3	1	1	15
1	2	1	1	8	0	1	15
1	2	1	1	8	1	1	15
0	2	1	1	7	0	0	15
0	2	1	1	3	1	0	15
0	2	1	1	7	0	0	15
0	2	1	1	1	0	0	15
0	2	3	1	6	0	0	15
0	2	2	1	0	1	0	15
0	2	1	1	6	0	0	15
0	2	1	1	7	0	0	15
1	1	1	2	9	1	1	15
0	2	2	1	2	0	0	15
0	2	2	2	9	1	0	15
1	1	1	2	3	1	1	15
0	2	1	1	6	1	1	15
0	2	1	1	8	1	1	15
1	2	1	1	0	1	0	15
1	1	3	1	2	1	0	15
0	2	1	1	2	1	1	15
0	2	3	1	5	0	1	15
0	2	1	1	7	0	0	15
0	2	2	1	6	0	0	15
0	2	2	1	0	1	0	15
0	2	1	1	2	1	1	15
0	2	1	1	5	0	0	15
0	2	1	1	2	1	1	15
0	2	3	1	5	0	1	15
1	1	1	2	5	1	1	15
1	2	1	1	0	0	0	15
1	2	1	2	10	0	1	15
0	2	1	1	3	1	1	16
1	2	1	2	3	0	0	16
0	2	3	2	3	0	1	16
0	2	1	2	3	0	1	16
0	2	1	1	4	1	1	16
0	2	1	2	5	1	0	16
0	2	1	1	8	1	1	16
1	2	1	2	1	1	1	16
0	2	1	1	3	1	1	16
0	2	1	2	6	1	0	16
1	2	1	2	4	1	0	16
0	2	3	1	9	0	0	16
1	2	2	2	2	1	0	16
0	2	3	1	1	0	1	16
0	2	1	1	2	0	0	16
1	2	1	1	8	1	0	16
0	2	3	2	7	1	0	16
0	2	3	2	6	0	0	16
0	2	1	1	6	0	0	16
0	1	1	1	5	1	0	16
0	1	1	2	5		0	16
0	2	1	1	2	1	1	16
0	2	3	1	9	0	0	16
0	2	1	2	3	1	1	16
1	2	1	2	6	1	0	16
0	2	1	2	7	1	0	16
1	2	2	2	4	1	0	16
1	2	1	2	3	0	0	16
0	2	2	2	3	1	0	16
1	1	2	1	2	0	0	16
0	2	3	2	7	0	0	16
0	2	1	1	2	0	1	16
0	2	1	1	7	1	0	16
1	2	1	1	3	0	0	16
0	2	2	2	2	1	1	16
0	2	3	2	3	0	0	16
0	2	1	2	5	1	1	17
1	2	1	2	5	1	0	17
0	2	1	2	2	1	1	17
0	2	1	2	3	1	0	17
0	2	1	1	7	1	0	17
1	2	1	1	7	0	0	17
1	2	1	1	5	0	0	17
0	2	1	1	7	1	0	17
1	2	1	1	7	0	0	17
1	1	2	1	2	0	1	17
0	2	1	1	7	0	0	17
0	2	3	1	5	0	0	17
1	2	1	2	3	0	1	17
0	2	3	1	5	0	0	17
0	2	1	1	6	1	1	17
0	2	1	1	8	1	0	17
0	2	1	1	2	0	0	17
1	2	1	1	5	1	1	17
1	2	1	2	5	1	1	17
1	2	1	2	3	1	0	17
0	2	3	1	6	0	0	17
1	1	1	1	8	1	1	17
1	2	1	1	7	0	0	17
1	2	1	1	8	0	0	17
1	2	1	2	2	1	1	17
0	2	1	1	1	1	1	17
0	2	1	1	6	1	1	17
							17
1	2	1	2	2	1	1	17
1	2	1	1	7	1	1	17
1	2	1	1	2	1	1	17
0	2	1	2	2	1	1	17
0	2	1	1	7	1	0	17
0	2	1	1	8	1	1	17
1	2	1	2	4	1	0	17
1		1	1	7	1	1	17
0	2	1	1	5	0	0	17
1	2	1	1	8	1	1	17
0	2	1	1	4	0	0	17
0	2	3	2	4		1	17
0	2	3	1	8	1	0	17
0	2	2	1	7	0	1	17
1	2	2	1	0	0	1	17
1	2	1	2	1	1	1	17
0	2	3	1	5	0	1	17
0	1	3	1	5	1	0	18
0	1	3	2	7	1	0	18
1	2	1	2	6	1	1	18
1	1	2	2	3	1	1	18
0	2	2	2	6	1	0	18
1	2	1	1	7	0	1	18
1	2	2	1	6	0	0	18
1	2	2	1	1	1	1	18
1	2	1	2	1	1	0	18
1	2	1	1	7	1	1	18
1	2	1	1	1	1	1	18
1	2	1	1	5	1	1	18
0	2	1	1	5	1	1	18
0	2	1	2	4	1	0	18
1	2	1	2	5	1	1	18
1	2	1	2	6	1	0	18
1	2	1	2	5	1	1	18
0	2	1	2	6	0	0	18
0	2	2	2	2	0	0	18
1	2	2	2	2	1	1	18
0	2	1	2	2	1	0	18
1	2	2	2	1	1	1	18
0	2	1	1	3	1	0	18
0	2	1	1	2	1	1	18
1	1	1	2	3	1	1	18
1	2	3	1	0	1	1	18
1	2	1	1	1	1	1	18
1	1	1	2	2	1	1	18
0	2	1	1	0	1	1	18
0	2	1	2	5	1	1	18
1	2	1	2	2	1	1	18
0	2	1	1	6	1	0	18
1	2	2	2	2	0	1	19
0	2	1	1	7	0	0	19
1	2	1	1	7	1	0	19
1	2	1	1	5	1	1	19
1	2	1	1	2	1	1	19
1	2	1	2	1	1	0	19
0	2	1	1	5	0	1	19
1	2	1	2	5	1	0	19
0	2	1	1	9	1	0	19
1	2	1	1	5	1	0	19
1	1	1	1	1	1	1	19
0	1	1	2	2	1	0	19
1	2	1	2	8	1	0	19
0	2	2	1	8	0	0	19
1	2	1	2	2	0	0	19
1	2	1	1	0	1	1	19
1	2	1	1	7	1	1	19
0	2	1	1	0	1	1	19
0	1	3	2	4	1	1	19
1	2	1	1	2	0	0	20
0	2	2	2	4	0	0	20
1	2	1	2	6	1	1	20
0	2	1	1	1	1	0	20
0	2	1	2	4	1	0	20
0	2	1	1	6	1	0	20
0	2	1	1	2	1	1	20
0	2	1	1	7	1	0	20
0	2	1	1	5	1	1	20
0	2	1	1	1	1	1	20
1	2	2	1	8	0	0	20
0	2	1	1	6	0	0	20
0	2	1	1	5	0	0	20
1	2	2	1	0	0	0	20
0	2	2	1	6	1	1	20
0	2	1	1	8	0	0	20
0	2	1	1	2	0	0	20
0	2	1	2	5	1	0	20
0	2	1	1	8	1	0	20
1	2	1	1	3	1	1	20
0	2	1	1	6	0	0	20
0	2	1	1	4	1	0	20
0	1	1	1	5	1	1	20
0	2	1	1	7	0	1	20
0	2	1	1	5	1	0	20
1	2	1	1	5	1	1	20
0	2	1	1	4	1	1	20
0	2	1	1	5	1	1	20
1	2	1	1	7	1	0	20
0	2	2	1	4	0	1	20
0	2	1	1	8	0	1	20
0	2	1	1	8	0	0	20
1	2	1	1	2	1	0	20
0	2	2	1	8	1	0	20
0	2	2	2	8	1	0	20
0	2	1	2	6	0	0	20
0	2	1	1	6	1	1	20
0	2	1	1	7	0	0	20
0	2	1	1	7	1	0	20
0	2	3	1	5	0	1	20
0	2	1	1	6	0	1	20
0	2	1	1	7	0	0	20
0	2	1	1	1	0	0	20
1	2	1	2	3	1	1	20
1	2	1	1	5	0	1	20
0	2	1	1	7	0	0	20
1	1	1	1	3	1	1	20
1	1	1	1	4	1	1	20
1	2	2	2	1	0	0	20
0	2	1	1	8	0	0	20
0	2	1	1	7	0	1	20
0	2	2	1	7	1	0	20
1	1	1	1	3	1	0	21
0	2	2	1	4	0	0	21
0	2	1	1	4	0	0	21
1	2	1	1	1	1	0	21
0	2	1	1	8	0	0	21
0	2	1	1	5	1	1	21
0	2	1	1	5	1	0	21
0	2	1	1	6	0	0	21
1	2	2	2	1	0	0	21
0	2	1	1	8	1	0	21
0	2	2	1	5	0	1	21
1	2	2	1	3	0	0	21
1	2	1	2	2	1	1	21
1	2	1	1	3	1	0	21
0	2	1	1	2	1	1	21
0	2	1	1	4	0	1	21
0	2	2	1	8	0	0	21
0	2	1	1	3		1	21
0	2	1	1	4	1	0	21
1		1	1	8	1	0	21
0	2	1	1	0	0	0	21
0	2	1	1	8	0	1	21
1	2	1	1	8	1	0	21
0	2	2	2	2	0	1	21
0	2	1	1	4	0	1	21
0	2	1	1	8	0	1	21
0	2	1	1	8	0	1	21
0	2	1	1	5	1	0	21
0	2	1	1	8		0	21
0	2	1	1	3	1	1	21
1	2	1	2	3	1	1	21
1	2	1	1	5	0	0	21
1	2	1	1	7		1	22
1	2	1	1	6	1	1	22
1	1	1	1	6	1	1	22
1	2	1	2	4	1	0	22
0	2	3	1	3	0	0	22
1	2	3	1	2	1	1	22
0	2	3	1	2	0	1	22
0	2	2	1	2	1	0	22
1	2	1	2	4	1	1	22
0	2	1	1	8	1	0	22
	2	1	1	8	1	0	22
1	2	1	1	8	1	0	22
1	2	3	1	5	1	1	22
1	2	2	2	7	0	1	22
0	2	1	1	5	1	0	22
0	2	3	2	4	0	0	22
0	2	1	1	7	1	1	22
0	2	1	1	5	1	0	22
0	2	2	1	8	0	0	22
1	2	1	1	6	1	1	22
1	2	1	1	7	0	0	22
0	2	1	2	7	1	1	22
0	2	1	2	2	1	1	22
0	2	2	1	2	0	1	22
0	2	1	1	8	1	0	22
1	2	1	1	8	1	1	22
1	2	1	2	4	1	1	22
1	2	1	1	1	1	0	22
1	2	1	2	2	0	1	22
1	2	1	1	5	1	1	22
1	1	1	2	6	0	1	22
0	2	1	1	3	1	0	22
1	2	1	2	4	1	1	22
0	2	3	1	5	0	0	23
1	2	1	1	7	0	0	23
1	2	1	1	3	1	1	23
0	2	1	1	9	1	0	23
0	2	1	1	6	1	0	23
1	2	1	1	2	1	1	23
1	2	1	1	2	1	1	23
0	2	2	1	2	0	0	23
1	2	1	1	4	0	1	23
1	2	1	1	3	1	1	23
1	2	1	1	1	0	1	23
0	2	2	1	6	0	0	23
1	2	1	1	4	1	1	23
0	2	1	1	3	0	1	23
1	2	1	1	1	0	1	23
0	2	1	2	6	1	1	23
0	2	1	2	7	1	1	23
0	2	1	1	0	1	0	23
1	2	1	1	7	1	1	23
1	2	1	2	2	1	1	23
1	2	1	1	0	1	1	23
0	2	1	1	4	1	1	23
0	2	1	1	6	0	1	23
0	2	1	1	7	1	1	23
1	2	1	2	5	1	1	23
1	2	2	2	5	1	1	23
1	2	1	1	1	1	1	23
1	2	1	2	2	0	1	23
0	2	2	1	7	0	1	23
1	2	1	1	5	1	0	23
0	1	2	1	4	0	1	23
0	2	1	1	2	1	1	23
0	2	2	1	7	0	0	23
0	2	1	1	0	0	1	23
0	2	3	2	4	1	1	23
1	2	1	1	0	1	1	23
0	2	3	1	5	0	1	23
1	2	1	1	5	0	1	23
1	2	1	1	2	1	1	23
1	2	1	1	4	0	1	23
1	2	1	2	3	1	0	23
1	2	1	1	8	1	0	23
1	2	1	1	0	1	1	23
1	2	1	2	2	1	1	23
1	2	2	1	0	0	0	23
0	2	1	1	5	0	1	23
0	2	1	1	7	0	1	23
1	2	3	1	3	0	0	23
0	2	1	1	1	0	1	23
0	2	3	1	6	0	0	23
1	2	1	1	7	1	0	23
1	2	1	1	4	1	1	23
0	2	3	2	3	0	1	23
0	2	1	2	5	1	1	23
1	2	1	1	2	1	1	23
0	2	1	1	5	1	0	23
1	2	2	1	7	0	1	23
1	1	1	1	2	1	1	23
1	1	2	1	2	1	1	23
0	2	2	1	0	0	0	23
1	2	1	1	5	0	1	23
0	2	1	1	6	1	1	23
0	2	1	1	6	1	1	23
1	2		1	0	0	1	23
0	2	1	2	3	1	0	23
0	2	1	1	2	1	1	23
0	2	1	1	8	0	0	23
1	2	2	1	8	1	0	23
1	2	1	1	5	0	0	23
0	2	2	1	8	0	0	23
1	2	1	1	0	1	1	23
0	2	1	1	3	1	1	23
1	2	1	2	5	0	0	23
1	2	3	2	4	0	1	23
1	2	1	1	0	0	1	23
0	2	2	1	3	0	1	23
0	2	1	2	6	0	1	23
1	2	1	1	4	1	0	24
0	2	3	1	5	0	0	24
0	2	3	1	6	0	1	24
0	2	1	1	7	0	0	24
1	2	1	2	5	1	0	24
0	2	1	1	7	0	0	24
1	2	1	1	0	0	0	24
1	2	2	2	3	1	1	24
0	2	2	2	1	1	1	24
0	2	2	1	5	0	0	24
1	2	1	1	7	0	0	24
1	2	1	1	8	0	1	24
1	2	1	1	2	0	1	24
1	2	1	1	3	1	0	24
0	2	1	1	4	1	0	24
0	2	1	2	2	1	1	24
1	2	2	2	1	1	0	24
0	2	1	1	7	0	0	24
0	2	2	1	7	0	0	24
1	2	1	1	3	0	0	24
0	2	1	1	7	0	0	24
0	2	1	1	7	0	0	24
1	1	1	1	3	1	0	24
1	2	1	1	7	1	0	24
0	2	1	2	3	0	0	24
0	2	1	2	6	1	0	24
0	2	1	1	7	0	0	24
0	2	3	2	2	0	1	24
0	2	2	2	5	1	0	24
0	2	1	1	8	0	0	24
1	2	2	1	2	0	1	24
1	1	1	1	7	1	0	24
1	2	1	1	7	0	0	24
1	2	1	1	7	1	0	24
1	2	1	2	3	0	1	25
1	2	1	2	3	0	1	25
0	2	3	1	1	0	0	25
0	2	1	1	6	0	1	25
1	2	1	1	4	0	1	25
1	2	1	2	2	0	1	25
1	2	1	2	4	0	0	25
1	2	1	1	2	1	0	25
0	2	1	1	0	1	1	25
0	2	1	1	6	0	1	25
1	2	1	1	1	1	1	25
1	2	2	1	4	1	0	25
1	2	1	1	8	1	0	25
0	2	1	1	5	1	0	25
0	2	1	1	7	0	0	25
0	2	1	1	0	0	1	25
0	2	1	1	2	1	0	25
0	2	1	1	7	0	0	25
1	2	1	1	1	1	1	25
1	2	1	1	7	0	0	25
1	2	1	1	8	0	0	25
1	2	1	2	2	1	1	25
1	2	1	1	7	1	1	25
0	2	1	1	1	1	1	25
0	2	1	1	0	0	0	25
1	1	1	1	4	1	0	25
0	2	2	2	5	0	0	25
1	2	1	1	0	1	0	25
1	2	1	1	2	1	1	25
0	2	1	1	6	0	1	25
0	2	1	1	8	1	0	25
0	2	1	1	1	1	0	25
1	2	1	1	3	1	0	25
1	2	1	1	6	1	0	25
0	2	1	1	4	0	1	25
0	2	2	2	6	0	0	25
1	2	1	2	5	1	0	25
0	2	1	1	8	0	0	25
0	2	1	1	4	0	0	25
1	1	1	2	2	1	1	25
0	2	1	1	6	0	0	25
1	2	1	2	2	0	1	25
0	2	1	1	8	1	1	25
0	2	1	1	0	0	0	25
1	2	1	1	8	1	0	25
1	2	1	2	4	0	1	25
0	2	1	1	3	0	0	25
0	2	1	2	2	0	1	25
1	2	1	1	0	1	1	25
0	2	1	2	2	0	0	25
0	2	1	1	6	0	0	25
1	2	3	2	8	1	0	25
0	2	3	1	2	0	0	25
1	2	1	1	1	1	1	25
0	2	1	1	1	1	1	25
1	2	1	2	2	0	0	25
0	2	3	1	6	0	0	25
1	2	1	2	3	1	0	25
1	2	1	1	8	1	0	25
0	1	2	2	2	0	1	25
1	2	1	1	0	1	1	25
1	2	1	1	8	0	0	25
0	2	1	1	7		1	25
0	2	3	1	3		0	25
							25
0	1	1	1	3	1	1	25
0	2	1	1	5	0	0	25
1	2	1	1	1	1	1	25
1	2	3	1	8	0	0	28
0	2	1	1	8	0	0	28
1	2	1	1	3	1	0	28
1	2	1	1	7	1	0	28
1	2	1	2	2	0	1	28
1	2	1	1	1	0	0	28
1	2	1	2	0	1	0	28
1	2	2	2	2	0	1	28
0	2	2	1	8	0	0	28
0	2		1	8	1	1	28
0	2	1	1	6	1	0	28
0	2	1	2	5	1	1	28
0	2	1	1	8	1	0	28
0	2	3	1	7	0	0	28
0	2	1	1	2	0	0	28
1	2	3	2	7	0	1	28
1	2	1	1	2	1	1	28
0	2	1	2	6	1	1	28
1	2	1	1	8	1	1	28
1	2	1	1	8	1	0	28
0	2	1	1	1	1	1	28
0	2	1	2	4	1	0	28
1	2	1	1	2	1	0	28
1	1	1	2	2	1	1	28
0	2	1	1	0	0	0	28
0	2	1	2	3	1	1	28
1	2	1	1	6	0	0	29
1	1	2	2	4	1	1	29
0	2	1	1	3	1	1	29
0	1	2	1	6	0	1	29
1	1	1	1	9	1	1	29
0	1	1	1	3	1	1	29
0	2	1	2	3	0	0	29
0	2	2	1	2	0	1	29
1	2	1	1	6	1	0	29
0	2	1	1	3	1	0	29
1	2	2	1	5	0	0	29
1	2	1	2	2	0	1	29
0	1	1	2	2	1	1	29
1	2		2	3	1	0	29
1	1	1	2	4	1	1	29
0	2	2	2	4	0	1	29
0	2	1	2	6	1	0	29
0	2	1	1	8	1	0	29
0	2	1	1	6	1	1	29
1	2	1	1	0	0	0	29
0	1	1	1	8	0		29
0	2	1	1	3	1	1	31
1	2		1	3	1	1	31
0	2	1	1	5	0	0	31
0	2	1	2	5	0	0	31
1	2	1	1	8	0	0	31
1	2	1	1	7	1	1	31
0	2	2	2	2	1	1	31
1	2	1	2	1	0	1	31
0	2	2	1	5	1	0	31
1	2	1	1	5	1	0	31
1	2	2	2	5	0	0	31
1	1	1	1	2	0	0	31
1	2	1	1	0	0	0	31
0	2	1	1	7	0	0	31
0	2	1	2	6	0	1	31
0	2	1	1	5	1	0	31
0	2	1	1	1	1	0	31
0	2	2	1	1	0	0	31
0	1	2	1	8	0	1	31
0	2	2	2	1	0	1	31
1	2	1	1	3	0	1	31
0	2	2	1	5	0	0	31
1	2	2	2	7	0	1	31
